# Supplementary material for: ADA2 genotype and enzyme activity may predict vasculitic or hematologic DADA2 phenotype
Source: J Hum Immun. 2026 Jun 16;2(5):e20250108. doi: 10.70962/jhi.20250108 (PMC13271008; doi:10.70962/jhi.20250108)
Supplement: Table S1 — shows overview of variants. [file jhi_20250108_tables1.xlsx]

## Sheet: Sheet1
0	Variant	Protein change	Type	ClinVar classification	ACMG Criteria	Frequency (GnomAD v4.0.0)	CADD	REVEL	MetaLR	Activity in vitro*
1	c.2T>A	p.Met1?	start lost	Pathogenic	PM3, PS1, PVS1, PM2	1.20e-6	14	0.221	0.066	n/a
2	c.68_71del	p.Phe23SerfsTer7	frameshift variant	n/a	PVS1, PM2	n/a	n/a	n/a	n/a	n/a
3	c.139G>A	p.Gly47Arg	missense variant	Pathogenic/Likely pathogenic	PM3, PP1, PS3, PS1, PM5, PM1, PP2, PM2, PP3	6.69e-5	22	0.949	0.506	>3%
4	c.139G>C	p.Gly47Arg	missense variant	Pathogenic	PM3, PP1, PS1, PM5, PM1, PP2, PM2, PP3	2.11e-5	22	0.949	0.506	>3%
5	c.139G>T	p.Gly47Trp	missense variant	Pathogenic	PM3, PM1, PP2, PM2, PM5, PP3	1.18e-5	23	0.875	0.506	<3%
6	c.140G>C	p.Gly47Ala	missense variant	Pathogenic	PM3, PM1, PP2, PM2, PM5, PP3	4.83e-5	22	0.821	0.402	>3%
7	c.140G>T	p.Gly47Val	missense variant	Pathogenic/Likely pathogenic	PM3, PS3, PM1, PP2, PM2, PM5, PP3	2.97e-5	22	0.909	0.459	<3%
9	c.144del	p.Arg49GlyfsTer4	frameshift variant	Pathogenic	PM3, PVS1, PM2	3.78e-5	n/a	n/a	n/a	0
8	c.144dup	p.Arg49AlafsTer13	frameshift variant	Pathogenic/Likely pathogenic	PM3, PVS1, PM2	1.61e-5	n/a	n/a	n/a	0
10	c.158del	p.Asn53ThrfsTer12	frameshift variant	Pathogenic	PM3, PVS1, PM2	1.03e-5	n/a	n/a	n/a	n/a
11	c.316C>A	p.Pro106Thr	missense variant	n/a	PM2, PP3, PP2	3.19e-5**	23	0.897	0.806	n/a
12	c.393del	p.Arg131SerfsTer53	frameshift variant	Uncertain significance	PVS1, PM2	n/a	n/a	n/a	n/a	n/a
13	c.506G>A	p.Arg169Gln	missense variant	Pathogenic/Likely pathogenic	PM3, PP1, PS3, PM2, PM5, PP3, PP2	5.02e-4	22	0.870	0.91	<3%
14	c.535G>T	p.Asp179Tyr	missense variant	n/a	PM2, PP3, PP2	n/a	n/a	0.893	0.78	n/a
15	c.542+1G>A		splice donor variant	n/a	PVS1, PM2	6.16e-6	n/a	n/a	n/a	n/a
16	c.620T>C	p.Phe207Ser	missense variant	Uncertain significance	PM2, PP3, PP2	n/a	24	0.715	0.8	<3%
17	c.660C>A	p.Tyr220Ter	stop gained	Pathogenic	PVS1, PM2	1.37e-6	n/a	n/a	n/a	0
18	c.728T>G	p.Met243Arg	missense variant	n/a	PM2, PP3, PP2	n/a	n/a	0.700	0.68	n/a
19	c.752C>T	p.Pro251Leu	missense variant, splice region variant	Pathogenic	PM3, PP1, PS3, PM2, PP3, PP2	3.48e-5	22	0.745	0.657	>3%
20	c.916C>T	p.Arg306Ter	stop gained	Likely pathogenic	PVS1, PM2, PP5	9.91e-6	n/a	n/a	n/a	0
21	c.962G>A	p.Gly321Glu	missense variant	Conflicting: Likely pathogenic(1); Uncertain significance(1)	PM2, PP3, PP2, PP5	n/a	24	0.891	0.85	<3%
22	c.972+3A>G		splice donor region variant, intron variant	n/a	PM2, PP3	6.86e-7	n/a	n/a	n/a	n/a
23	c.973-2A>G		splice acceptor variant	Pathogenic	PM3, PVS1, PM2	1.64e-4	n/a	n/a	n/a	n/a
24	c.1066_1068del	p.His356del	inframe deletion	n/a	PM2, PM4	n/a	n/a	n/a	n/a	n/a
25	c.1072G>A	p.Gly358Arg	missense variant	Pathogenic	PM3, PP1, PM2, PP3, PP2	2.05e-5	24	0.915	0.981	<3%
26	c.1214T>C	p.Ile405Thr	missense variant	Uncertain significance	PM2, PP3, PP2	3.18e-6	24	0.662	0.72	n/a
27	c.1223G>A	p.Cys408Tyr	missense variant	Pathogenic	PM3, PM2, PP3, PP2	3.98e-6**	26	0.873	0.87	n/a
28	c.1240-7T>A		splice region variant, splice polypyrimidine tract variant, intron variant	n/a	PM2, PP3	6.57e-6	n/a	n/a	n/a	n/a
29	c.1269C>G	p.Asn423Lys	missense variant	Uncertain significance	PM2, PP3, PP2, PP5	1.37e-6	23	0.645	0.907	n/a
30	c.1304C>T	p.Pro435Leu	missense variant	n/a	PM2, PP3, PP2	1.86e-6	24	0.802	0.81	n/a
31	c.1358A>G	p.Tyr453Cys	missense variant	Pathogenic/Likely pathogenic	PM3, PP1, PM2, PP3, PP2	1.13e-4	23	0.874	0.725	>3%
32	c.1367A>G	p.Tyr456Cys	missense variant	Likely pathogenic	PM3, PP1, PM2, PP3, PP2	3.18e-6	25	0.756	0.913	<3%
33	c.1373T>A	p.Val458Asp	missense variant	Pathogenic/Likely pathogenic	PM3, PM2, PP3, PP2	7.44e-6	22	0.674	0.636	<3%
	* Lee et al. 2020
	** only available on GnomAD v2.1.1
	Table S1: Overview of variants
	Variants found in this cohort given as cDNA description and protein change (where applicable). The type of each variant refers to the description given in ClinVar. The activity in vitro refers to the data given in Lee et al. [13]. Data that was not available is indicated with n/a.
