# Supplementary material for: ADA2 genotype and enzyme activity may predict vasculitic or hematologic DADA2 phenotype
Source: J Hum Immun. 2026 Jun 16;2(5):e20250108. doi: 10.70962/jhi.20250108 (PMC13271008; doi:10.70962/jhi.20250108)
Supplement: Table S2 — shows data of patients that underwent HCT. [file jhi_20250108_tables2.xlsx]

## Sheet: Sheet1
Age at transplant	Age at diagnosis	Age at last follow up	Donor	Graft	Graft manipulation	Conditioning	Neutrophil engraftment	Platelet engraftment	Latest chimerism	Acute GVHD: skin	Acute GVHD: GI	Acute GVHD: Liver	Acute GVHD (overall grade)	Chronic GVHD
2	2	7	MUD	BM	No	Fludarabine, treosulfan, thiotepa, ATG	Day 12	Day 21	99,9	3	0	0	II	No
2.5	2	4	MUD	BM	Plasma depletion	Fludarabine, treosulfan, thiotepa, ATG	Day 18	Day 23	100	2	0	0	I	No
3	0.5	3	MSD	BM	No	Fludarabine, treosulfan, thiotepa, ATG	Day 18	Day 26	90	0	0	0	0	No
3.7	2.5	7	MUD	BM	No	Fludarabine, treosulfan, thiotepa, ATG	Day 24	Day 26	100	2	0	0	I	No
5	4	7	MUD	BM	RBC depletion	Fludarabine, treosulfan, alemtuzumab	Day 22	Day 11	CD3: 39%, CD19: 98%, CD14: 100%	N/A	N/A	N/A	N/A	No
8.3	7.7	9.3	MUD	BM	No	Fludarabine, treosulfan, thiotepa, ATG	Day 27	Day 28	94	0	0	0	0	No
11	11	16	MUD	PBSC	No	Fludarabine, treosulfan, thiotepa, ATG	Day 18	Day 16	100	0	0	0	0	No
16	15	18	MMUD	BM	No	Fludarabine, treosulfan, thiotepa, ATG	Day 19	N/A	Secondary graft failure day 34*	N/A	N/A	N/A	N/A	No
16	15	18	MUD	BM	No	Fludarabine, treosulfan, alemtuzumab	Day 24	Day 17	99	0	0	0	0	No
28	26	30	MUD	BM	No	Fludarabine, treosulfan, thiotepa, alemtuzumab	Day 18	Day 28	100	0	0	0	0	No
Table S2: HCT data
Patient data on HCT, including age, donor type, graft, conditioning regimen, time point of engraftment, last chimerism, and GVHD. One patient (asterisk) showed acute graft rejection and underwent a second HCT, showing complete (99.9%) chimerism at last follow up.
