# Supplementary material for: ADA2 genotype and enzyme activity may predict vasculitic or hematologic DADA2 phenotype
Source: J Hum Immun. 2026 Jun 16;2(5):e20250108. doi: 10.70962/jhi.20250108 (PMC13271008; doi:10.70962/jhi.20250108)
Supplement: Table S3 — shows the correlation variant ADA2 activity and whether the carrier underwent HCT. [file jhi_20250108_tables3.xlsx]

## Sheet: Sheet1
Variant ADA2 activity	HCT	No HCT	fraction
High (>3%)	1	18	5.3%
Low (<3%)	11	30	26.8%
Zero	2	2	50.0%
Table S3: Variant ADA2 activity and HCT
Variants were classified by residual ADA2 activity as given in Lee et al. [13] and by whether the carrier underwent HCT.
